# Supplementary material for: Durability of Humoral Responses after an Adapted SARS-CoV-2 mRNA Vaccine Dose in Hemodialysis Patients
Source: Vaccines (Basel). 2024 Jul 3;12(7):738. doi: 10.3390/vaccines12070738 (PMC11281374; doi:10.3390/vaccines12070738)
Supplement: Supplementary file 1 [file vaccines-12-00738-s001.zip]

Archive with 1 entries (1 files):
- vaccines-3004527-supplementary.pdf
